# Supplementary material for: Radiation damage in sub-Ångström resolution macromolecular crystallography: a low-dose study
Source: Acta Crystallogr D Struct Biol. 2026 Apr 13;82(Pt 5):484–91. doi: 10.1107/S205979832600269X (PMC13133993; doi:10.1107/S205979832600269X)
Supplement: Supplementary file 2 [file d-82-00484-sup2.zip]

Archive with 1 entries (1 files):
- xh5066sup2.mtz
